# Supplementary material for: Evaluation of the Anti-Inflammatory/Immunomodulatory Effect of Teucrium montanum L. Extract in Collagen-Induced Arthritis in Rats
Source: Biology (Basel). 2024 Oct 12;13(10):818. doi: 10.3390/biology13100818 (PMC11505313; doi:10.3390/biology13100818)
Supplement: Supplementary file 1 [file biology-13-00818-s001.zip]

Archive with 1 entries (1 files):
- biology-3190153-supplementary.pdf
